# Supplementary material for: Antioxidant, Anti-Inflammation, and Melanogenesis Inhibition of Sang 5 CMU Rice (Oryza sativa) Byproduct for Cosmetic Applications
Source: Plants (Basel). 2024 Jun 28;13(13):1795. doi: 10.3390/plants13131795 (PMC11244455; doi:10.3390/plants13131795)
Supplement: Supplementary file 1 [file plants-13-01795-s001.zip]

Archive with 1 entries (1 files):
- plants-3023055-supplementary.pdf
